# Supplementary material for: SARS-CoV-2 Nsp2 Contributes to Inflammation by Activating NF-κB
Source: Viruses. 2023 Jan 24;15(2):334. doi: 10.3390/v15020334 (PMC9964531; doi:10.3390/v15020334)
Supplement: Supplementary file 1 [file viruses-15-00334-s001.zip]

Archive with 1 entries (1 files):
- viruses-2142702-supplementary.pdf
